# Supplementary material for: Advances in Cell Wall Dynamics and Gene Expression in Postharvest Fruit Softening
Source: Plants (Basel). 2025 Sep 10;14(18):2831. doi: 10.3390/plants14182831 (PMC12473168; doi:10.3390/plants14182831)
Supplement: Supplementary file 1 [file plants-14-02831-s001.zip]

Archive with 1 entries (1 files):
- plants-3800925-supplementary.pdf
